# Supplementary material for: Antagonizing Glutamine Bioavailability Promotes Radiation Sensitivity in Prostate Cancer
Source: Cancers (Basel). 2022 May 19;14(10):2491. doi: 10.3390/cancers14102491 (PMC9139225; doi:10.3390/cancers14102491)
Supplement: Supplementary file 1 [file cancers-14-02491-s001.zip]

Archive with 1 entries (1 files):
- cancers-1683357-supplementary.pdf
